# Supplementary material for: Meta-analysis of the association between emphysematous change on thoracic computerized tomography scan and recurrent pneumothorax
Source: QJM. 2021 Feb 4;115(4):215–21. doi: 10.1093/qjmed/hcab020 (PMC9020478; doi:10.1093/qjmed/hcab020)
Supplement: hcab020_Supplementary_Data [file hcab020_supplementary_data.zip]

Archive with 3 entries (3 files):
- FigS1.2.tif
- FigS2.4.tif
- FigS3.1.tif
